# Supplementary material for: The Role of Cholesterol in Amyloidogenic Substrate Binding to the γ-Secretase Complex
Source: Biomolecules. 2021 Jun 24;11(7):935. doi: 10.3390/biom11070935 (PMC8301813; doi:10.3390/biom11070935)
Supplement: Supplementary file 1 [file biomolecules-11-00935-s001.zip]

Archive with 1 entries (1 files):
- biomolecules-1228195-supplementary.pdf
